# Supplementary material for: Lactic Acid Bacteria Metabolites Modulate Immune Response Against Staphylococcus haemolyticus-Infected RAW264.7 Murine Macrophage: A Novel Approach for Bovine Mastitis
Source: Animals (Basel). 2025 Nov 19;15(22):3338. doi: 10.3390/ani15223338 (PMC12649404; doi:10.3390/ani15223338)
Supplement: Supplementary file 1 [file animals-15-03338-s001.zip]

Archive with 1 entries (1 files):
- animals-3914723-supplementary.pdf
